# Supplementary material for: Oxycodone Self-Administration Induces Alterations in Expression of Integrin, Semaphorin and Ephrin Genes in the Mouse Striatum
Source: Front Psychiatry. 2018 Jun 12;9:257. doi: 10.3389/fpsyt.2018.00257 (PMC6005861; doi:10.3389/fpsyt.2018.00257)
Supplement: Supplementary file 1 [file Data_Sheet_1.XLSX]

## Sheet: Sheet1
Supplement Table 1s. Expression of axon guidance and integrin genes in the mouse NAc
following 14-day oxycodone self-administration (FC>15%, p-adj<0.1)
Gene	Oxycodone	Control	log2FC	lfcSE	p-value	p-adj	Symbol	FC
	treated*
ENSMUSG00000030830	56.1497	14.3269	1.34705	0.244123	3.43e-08	1.52e-05	Itgal	2.54392
ENSMUSG00000071713	65.6733	20.4434	1.0943	0.251161	1.32e-05	0.00194744	Csf2rb	2.13509
ENSMUSG00000031304	29.2804	9.9779	0.894018	0.260632	0.000603152	0.0381709	Il2rg	1.85835
ENSMUSG00000033220	48.8822	23.622	0.806007	0.220599	0.000258464	0.0228999	Rac2	1.74837
ENSMUSG00000000290	166.471	89.6227	0.757299	0.189002	6.15e-05	0.00681534	Itgb2	1.69032
ENSMUSG00000030123	1204.75	751.473	0.568859	0.196292	0.00375517	0.0693141	Plxnd1	1.48335
ENSMUSG00000053158	74.2513	48.2236	0.548373	0.170523	0.0013007	0.0523829	Fes	1.46244
ENSMUSG00000052397	1138.7	794.257	0.498606	0.104382	1.78e-06	0.000394604	Ezr	1.41285
ENSMUSG00000038264	591.919	400.267	0.489667	0.179493	0.00637079	0.0910406	Sema7a	1.40412
ENSMUSG00000030579	154.02	112.547	0.413641	0.148887	0.00546558	0.0861461	Tyrobp	1.33204
ENSMUSG00000017417	128.041	95.1594	0.404953	0.123244	0.00101698	0.0464346	Plxdc1	1.32405
ENSMUSG00000029622	282.045	208.497	0.401651	0.141673	0.00458194	0.081192	Arpc1b	1.32102
ENSMUSG00000054364	2008.95	1524.31	0.380744	0.108108	0.000428463	0.0316349	Rhob	1.30201
ENSMUSG00000030786	432.624	329.924	0.364753	0.130502	0.00518991	0.085153	Itgam	1.28766
ENSMUSG00000024789	1873.4	1504.41	0.305258	0.0987797	0.0019996	0.0593238	Jak2	1.23564
ENSMUSG00000057897	13001.1	10873.9	0.251557	0.0814381	0.00200871	0.0593238	Camk2b	1.19049
ENSMUSG00000062232	5013.49	4319.86	0.211628	0.0645747	0.00104819	0.0464346	Rapgef2	1.15799
ENSMUSG00000025969	736.953	1399.16	-0.706697	0.224523	0.00164645	0.0582881	Nrp2	0.612721
ENSMUSG00000022309	52.0182	81.1694	-0.53955	0.195665	0.00582422	0.0861461	Angpt1	0.687986
ENSMUSG00000020176	1410.14	1912.12	-0.407282	0.137814	0.00312357	0.0620339	Grb10	0.754043
ENSMUSG00000025207	214.95	295.125	-0.418833	0.148588	0.00482095	0.0821416	Sema4g	0.74803
ENSMUSG00000052504	152.008	202.32	-0.386551	0.130168	0.00298148	0.0620339	Epha3	0.764956
ENSMUSG00000001507	181.05	239.572	-0.38227	0.126107	0.00243496	0.0620339	Itga3	0.76723
ENSMUSG00000028780	396.09	520.739	-0.372789	0.121919	0.0022305	0.061757	Sema3c	0.772288
ENSMUSG00000026778	162.326	211.597	-0.360019	0.122212	0.00322072	0.0620339	Prkcq	0.779154
ENSMUSG00000025089	974.214	1270.73	-0.362021	0.122266	0.0030672	0.0620339	Gfra1	0.778074
ENSMUSG00000030077	2228.84	2853.06	-0.33457	0.126759	0.00830498	0.108209	Chl1	0.793021
ENSMUSG00000024501	567.323	732.185	-0.34403	0.13122	0.00874705	0.109055	Dpysl3	0.787837
ENSMUSG00000019647	661.935	818.57	-0.292572	0.110005	0.00782297	0.105018	Sema6a	0.816445
ENSMUSG00000027200	1601.9	1906.91	-0.245873	0.0783939	0.00171049	0.0582881	Sema6d	0.843305
ENSMUSG00000025321	1268.38	1484.89	-0.222007	0.0805255	0.00583382	0.0861461	Itgb8	0.857372
ENSMUSG00000026748	1063.22	1213.31	-0.187136	0.0718098	0.00916062	0.109055	Plxdc2	0.878347
*-Gene expression is shown as transcript counts
