# Supplementary material for: Oxycodone Self-Administration Induces Alterations in Expression of Integrin, Semaphorin and Ephrin Genes in the Mouse Striatum
Source: Front Psychiatry. 2018 Jun 12;9:257. doi: 10.3389/fpsyt.2018.00257 (PMC6005861; doi:10.3389/fpsyt.2018.00257)
Supplement: Supplementary file 2 [file Data_Sheet_2.XLSX]

## Sheet: Sheet1
Supplement Table 2s. Expression of axon guidance genes and integrins in the mouse CPu following
	14-day oxycodone self-administration (FC>15%, p adj=<0.01)
Gene	Oxycodon	Control	lfcSE	p-value	p-adj	symbol	FC
	treated*
ENSMUSG00000030830	135.8	41.3	0.263727	3.95e-07	0.000175258	Itgal	2.53
ENSMUSG00000071713	115.8	33.5	0.303544	0.000101392	0.00900361	Csf2rb	2.27
ENSMUSG00000096727	207.2	81.1	0.253047	1.45e-05	0.00322124	Psmb9	2.14
ENSMUSG00000024338	137.6	55.2	0.279217	0.000398534	0.0252785	Psmb8	1.98
ENSMUSG00000000290	365.2	176	0.217592	2.75e-05	0.00407053	Itgb2	1.88
ENSMUSG00000042228	412.6	226.2	0.224826	0.000971555	0.043137	Lyn	1.67
ENSMUSG00000042284	640.6	419.4	0.165217	0.000603137	0.0322781	Itga1	1.48
ENSMUSG00000029622	619.4	424.4	0.136682	0.000151635	0.011221	Arpc1b	1.43
ENSMUSG00000039115	1064.4	1497.7	0.115504	3.82e-05	0.00424494	Itga9	0.72
ENSMUSG00000028039	324.6	469.7	0.15925	0.00185177	0.0747442	Efna3	0.71
ENSMUSG00000018166	473.8	698.6	0.153746	0.000654286	0.0322781	Erbb3	0.7
ENSMUSG00000031304	48.6	15.2	0.318376	0.00298141	0.110312	Il2rg	1.93
ENSMUSG00000001281	54.6	19.7	0.317194	0.00793563	0.211034	Itgb7	1.79
ENSMUSG00000071714	37.9	11.2	0.321394	0.0108293	0.218554	Csf2rb2	1.76
ENSMUSG00000030789	27.6	4.4	0.298618	0.0123856	0.229133	Itgax	1.68
ENSMUSG00000031897	310.2	194.3	0.220784	0.00855541	0.211034	Psmb10	1.5
ENSMUSG00000030403	232	156.5	0.188304	0.00668713	0.197939	Vasp	1.42
ENSMUSG00000031805	195.4	135.8	0.194943	0.0140702	0.249886	Jak3	1.39
ENSMUSG00000027111	1239.6	955	0.127599	0.00484966	0.165635	Itga6	1.28
ENSMUSG00000054364	5506.4	4490.8	0.118665	0.0167067	0.265641	Rhob	1.22
ENSMUSG00000030786	847.5	686.7	0.12805	0.0240531	0.344503	Itgam	1.22
ENSMUSG00000028465	2621	2222.6	0.0850918	0.00601095	0.190633	Tln1	1.18
ENSMUSG00000002489	5099.2	4492.3	0.0765364	0.0184272	0.272723	Tiam1	1.13
ENSMUSG00000020349	6684.9	7829.3	0.0861703	0.00932602	0.215093	Ppp2ca	0.86
ENSMUSG00000038264	1761	2086.9	0.0996587	0.0167521	0.265641	Sema7a	0.85
ENSMUSG00000024387	781.9	967.5	0.12154	0.0153225	0.261661	Csnk2b	0.82
ENSMUSG00000027200	1234.7	1515.3	0.120644	0.018254	0.272723	Sema6d	0.82
ENSMUSG00000074785	805.4	1039.1	0.136167	0.00978414	0.215093	Plxnc1	0.78
ENSMUSG00000021493	366.5	490.7	0.149637	0.0082815	0.211034	Pdlim7	0.76
ENSMUSG00000025789	100.2	149.8	0.206213	0.0119414	0.229133	St8sia2	0.7
ENSMUSG00000028626	75.1	131.5	0.277531	0.0297482	0.398323	Col9a2	0.66
ENSMUSG00000028040	0.7	12.7	0.27005	0.0101733	0.215093	Efna4	0.62
*-gene expression is shown as a number of RNA transcripts
